# Supplementary material for: ﻿Cryptotermes mobydicki (Isoptera, Kalotermitidae), an extraordinary new termite species from French Guiana
Source: Zookeys. 2025 Nov 6;1258:305–11. doi: 10.3897/zookeys.1258.166021 (PMC12616274; doi:10.3897/zookeys.1258.166021)
Supplement: XML Treatment for Cryptotermes mobydicki [file zookeys.1258.166021-treatment1.xml]

<!DOCTYPE tp:taxon-treatment
  PUBLIC "-//TaxonX//DTD Taxonomic Treatment Publishing DTD v0 20100105//EN" "tax-treatment-NSO.dtd">
<tp:taxon-treatment xmlns:tp="http://www.plazi.org/taxpub"><tp:treatment-meta><kwd-group><label>Taxon classification</label><kwd>
                <named-content content-type="kingdom">Animalia</named-content>
              </kwd><kwd>
                <named-content content-type="order">Blattodea</named-content>
              </kwd><kwd>
                <named-content content-type="family">Kalotermitidae</named-content>
              </kwd></kwd-group><mixed-citation publication-type="journal"><person-group><name><surname>Scheffrahn</surname><given-names>Rudolf H.</given-names></name><name><surname>Buček</surname><given-names>Aleš</given-names></name><name><surname>Sillam-Dussès</surname><given-names>David</given-names></name><name><surname>Šobotník</surname><given-names>Jan</given-names></name></person-group><article-title>﻿<italic><tp:taxon-name><tp:taxon-name-part taxon-name-part-type="genus" reg="Cryptotermes">Cryptotermes</tp:taxon-name-part> <tp:taxon-name-part taxon-name-part-type="species" reg="mobydicki">mobydicki</tp:taxon-name-part></tp:taxon-name></italic> (<tp:taxon-name><tp:taxon-name-part taxon-name-part-type="order">Isoptera</tp:taxon-name-part></tp:taxon-name>, <tp:taxon-name><tp:taxon-name-part taxon-name-part-type="family">Kalotermitidae</tp:taxon-name-part></tp:taxon-name>), an extraordinary new termite species from French Guiana</article-title><source>Zookeys</source><day>06</day><month>11</month><year>2025</year><volume>1258</volume><fpage>305</fpage><lpage>311</lpage><pub-id pub-id-type="doi">10.3897/zookeys.1258.166021</pub-id></mixed-citation></tp:treatment-meta><tp:nomenclature><label>﻿</label><tp:taxon-name><object-id xmlns:xlink="http://www.w3.org/1999/xlink" content-type="arpha" xlink:type="simple">C973AD1A-CC16-5C98-B16C-F1840E396187</object-id>
              <tp:taxon-name-part taxon-name-part-type="genus" reg="Cryptotermes">Cryptotermes</tp:taxon-name-part>
              <tp:taxon-name-part taxon-name-part-type="species" reg="mobydicki">mobydicki</tp:taxon-name-part>
              <object-id xmlns:xlink="http://www.w3.org/1999/xlink" content-type="zoobank" xlink:type="simple">https://zoobank.org/E555EA6F-B1F3-4410-BBD3-8E3F8774890E</object-id>
            </tp:taxon-name><tp:taxon-authority>Scheffrahn</tp:taxon-authority><tp:taxon-status xmlns:xlink="http://www.w3.org/1999/xlink" xlink:type="simple">sp. nov.</tp:taxon-status></tp:nomenclature><tp:treatment-sec sec-type="diagnosis" id="SECID0EICAE"><title>Diagnosis.</title><p>Among <italic><tp:taxon-name><tp:taxon-name-part taxon-name-part-type="genus" reg="Cryptotermes">Cryptotermes</tp:taxon-name-part></tp:taxon-name></italic> soldiers worldwide, <italic><tp:taxon-name><tp:taxon-name-part taxon-name-part-type="genus" reg="Cryptotermes">C.</tp:taxon-name-part> <tp:taxon-name-part taxon-name-part-type="species" reg="mobydicki">mobydicki</tp:taxon-name-part></tp:taxon-name></italic> is unique for the following characters: the head capsule is very long and narrow; the frontal flange and the frontal horns are absent; and, in dorsal view, the mandibles are greatly eclipsed by the extended frontal process (Fig. <xref ref-type="fig" rid="F1">1</xref>).</p><fig id="F1" position="float" orientation="portrait"><object-id xmlns:xlink="http://www.w3.org/1999/xlink" content-type="doi" xlink:type="simple">10.3897/zookeys.1258.166021.figure1</object-id><object-id xmlns:xlink="http://www.w3.org/1999/xlink" content-type="arpha" xlink:type="simple">2A022CE0-344E-5446-A0F4-6F1AA31A3752</object-id><label>Figure 1.</label><caption><p>Holotype soldier of <italic><tp:taxon-name><tp:taxon-name-part taxon-name-part-type="genus" reg="Cryptotermes">Cryptotermes</tp:taxon-name-part> <tp:taxon-name-part taxon-name-part-type="species" reg="mobydicki">mobydicki</tp:taxon-name-part></tp:taxon-name></italic> sp. nov. (FG1240), views of head and pronotum. A. Dorsal view; B. Lateral view; C. Oblique view; D. Ventral view. Arrows point to shallow incision of frontal process.</p></caption><graphic xmlns:xlink="http://www.w3.org/1999/xlink" xlink:href="zookeys-1258-305_article-166021__-g001.jpg" position="float" orientation="portrait" xlink:type="simple" id="oo_1459228.jpg"><uri content-type="original_file" xlink:type="simple">https://binary.pensoft.net/fig/1459228</uri></graphic></fig><fig id="F2" position="float" orientation="portrait"><object-id xmlns:xlink="http://www.w3.org/1999/xlink" content-type="doi" xlink:type="simple">10.3897/zookeys.1258.166021.figure2</object-id><object-id xmlns:xlink="http://www.w3.org/1999/xlink" content-type="arpha" xlink:type="simple">F92280B0-9D2A-5486-B930-FDE42238CDFD</object-id><label>Figure 2.</label><caption><p>Bayesian summary support molecular phylogenetic tree showing relationship of <italic><tp:taxon-name><tp:taxon-name-part taxon-name-part-type="genus" reg="Cryptotermes">Cryptotermes</tp:taxon-name-part> <tp:taxon-name-part taxon-name-part-type="species" reg="mobydicki">mobydicki</tp:taxon-name-part></tp:taxon-name></italic> sp. nov. and other <italic><tp:taxon-name><tp:taxon-name-part taxon-name-part-type="genus" reg="Cryptotermes">Cryptotermes</tp:taxon-name-part></tp:taxon-name></italic> and <italic><tp:taxon-name><tp:taxon-name-part taxon-name-part-type="genus" reg="Procryptotermes">Procryptotermes</tp:taxon-name-part></tp:taxon-name></italic> species. The branches with strong phylogenetic support, i.e. branches with more than 95% bootstrap support in all phylogenetic analysis and branches with bootstrap support lower than 95% but without conflict among all the summarized phylogenetic trees, are labeled with a full circle and empty circle, respectively. Photographs show dorsal view comparison of <italic><tp:taxon-name><tp:taxon-name-part taxon-name-part-type="genus" reg="Cryptotermes">C.</tp:taxon-name-part> <tp:taxon-name-part taxon-name-part-type="species" reg="mobydicki">mobydicki</tp:taxon-name-part></tp:taxon-name></italic> sp. nov. and its most closely related <italic><tp:taxon-name><tp:taxon-name-part taxon-name-part-type="genus" reg="Cryptotermes">Cryptotermes</tp:taxon-name-part></tp:taxon-name></italic> species from among the sampled species. The photographs are not to scale. The phylogenetic tree was extracted from the <tp:taxon-name><tp:taxon-name-part taxon-name-part-type="family">Kalotermitidae</tp:taxon-name-part></tp:taxon-name> phylogeny reconstructed by <xref ref-type="bibr" rid="B2">Buček et al. (2022)</xref>.</p></caption><graphic xmlns:xlink="http://www.w3.org/1999/xlink" xlink:href="zookeys-1258-305_article-166021__-g002.jpg" position="float" orientation="portrait" xlink:type="simple" id="oo_1459229.jpg"><uri content-type="original_file" xlink:type="simple">https://binary.pensoft.net/fig/1459229</uri></graphic></fig><p>In the <xref ref-type="bibr" rid="B1">Bacchus (1987)</xref> key to <italic><tp:taxon-name><tp:taxon-name-part taxon-name-part-type="genus" reg="Cryptotermes">Cryptotermes</tp:taxon-name-part></tp:taxon-name></italic> soldiers worldwide (at the time), the second couplet is amended as follows:</p><table-wrap content-type="key" position="anchor" orientation="portrait"><table id="TID0ENHAC" rules="all"><tbody><tr><td rowspan="1" colspan="1">2</td><td rowspan="1" colspan="1">Head index ratio LHCr1/HLW (length of head to cephalic ridge/maximum head width) = ca. 1.40</td><td rowspan="1" colspan="1">
                      <bold><italic><tp:taxon-name><tp:taxon-name-part taxon-name-part-type="genus" reg="Cryptotermes">C.</tp:taxon-name-part> <tp:taxon-name-part taxon-name-part-type="species" reg="mobydicki">mobydicki</tp:taxon-name-part></tp:taxon-name></italic> sp. nov.</bold>
                    </td></tr><tr><td rowspan="1" colspan="1">–</td><td rowspan="1" colspan="1">Head index ratio 0.95–1.25</td><td rowspan="1" colspan="1">
                      <bold>3</bold>
                    </td></tr><tr><td rowspan="1" colspan="1">3</td><td rowspan="1" colspan="1">Head index ratio larger; LHCrl/HW = 1.18–1.25</td><td rowspan="1" colspan="1">
                      <bold>
                        <italic>
                          <tp:taxon-name><tp:taxon-name-part taxon-name-part-type="genus" reg="Cryptotermes">C.</tp:taxon-name-part> <tp:taxon-name-part taxon-name-part-type="species" reg="darwini">darwini</tp:taxon-name-part></tp:taxon-name>
                        </italic>
                      </bold>
                    </td></tr></tbody></table></table-wrap><p>In the key to South American <italic><tp:taxon-name><tp:taxon-name-part taxon-name-part-type="genus" reg="Cryptotermes">Cryptotermes</tp:taxon-name-part></tp:taxon-name></italic> soldiers (Scheffrahn and Vasconcellos 2023), the first couplet is amended as follows:</p><table-wrap content-type="key" position="anchor" orientation="portrait"><table id="TID0E2JAC" rules="all"><tbody><tr><td rowspan="1" colspan="1">1</td><td rowspan="1" colspan="1">In dorsal view, anterior margin of head capsule consists of a frontal process only, without mandibles or genal horns visible, frontal horns absent; head capsule narrow and elongate</td><td rowspan="1" colspan="1">
                      <bold><italic><tp:taxon-name><tp:taxon-name-part taxon-name-part-type="genus" reg="Cryptotermes">C.</tp:taxon-name-part> <tp:taxon-name-part taxon-name-part-type="species" reg="mobydicki">mobydicki</tp:taxon-name-part></tp:taxon-name></italic> sp. nov.</bold>
                    </td></tr><tr><td rowspan="1" colspan="1">–</td><td rowspan="1" colspan="1">In dorsal view, anterior margin of head capsule not obscuring mandibles or genal horns, frontal horns present; head capsule nearly quadrate</td><td rowspan="1" colspan="1">
                      <bold>2</bold>
                    </td></tr><tr><td rowspan="1" colspan="1">2</td><td rowspan="1" colspan="1">In dorsal (or ventral) view, genal horns form anterolateral knobs of head capsule; vertex smooth (introduced species) (fig. 3A, B)</td><td rowspan="1" colspan="1">
                      <bold>3</bold>
                    </td></tr></tbody></table></table-wrap></tp:treatment-sec><tp:treatment-sec sec-type="description" id="SECID0EXKAE"><title>Description.</title><p><bold><italic>Imago</italic></bold> unknown. <bold><italic>Soldier</italic></bold> (Fig. <xref ref-type="fig" rid="F1">1A–D</xref>). Head capsule, in dorsal view, black; elongate, narrowing to a blunt frontal process; a few setae along lateral margins. Frontal process and vertex embellished with wavy longitudinal rugosity. Occiput chestnut-brown, without rugosity. Pronotum yellowish orange; anterior margin darker, curving upward, weakly serrated; posterior and lateral margins evenly rounded with a few setae of variable lengths (Fig. <xref ref-type="fig" rid="F1">1A</xref>). In lateral view, frontal process curving slightly downward; eclipsing the mandible by about 1.4× the length of entire head capsule. Frontal flange (cephalic ridge) absent. Genal horns with weak curvature below antennal sockets; frontal horns absent (Fig. <xref ref-type="fig" rid="F1">1B</xref>). In oblique view, mandibles horn-like, curving inwards. Frontal process with shallow incision (Fig. <xref ref-type="fig" rid="F1">1C</xref>), best seen in ventral aspect (Fig. <xref ref-type="fig" rid="F1">1D</xref>). Antennae with 11 articles; article formula 2 &gt; 3 = 4 &lt; 5. Measurements in Table <xref ref-type="table" rid="T1">1</xref>.</p><table-wrap id="T1" position="float" orientation="portrait"><label>Table 1.</label><caption><p>Measurements (mm) of the two available soldier specimens of <italic><tp:taxon-name><tp:taxon-name-part taxon-name-part-type="genus" reg="Cryptotermes">Cryptotermes</tp:taxon-name-part> <tp:taxon-name-part taxon-name-part-type="species" reg="mobydicki">mobydicki</tp:taxon-name-part></tp:taxon-name></italic> sp. nov.</p></caption><table id="TID0EQ6AE" rules="all"><tbody><tr><th rowspan="1" colspan="1">Measurement</th><th rowspan="1" colspan="1">Holotype</th><th rowspan="1" colspan="1">Paratype</th></tr><tr><td rowspan="1" colspan="1">Head length</td><td rowspan="1" colspan="1">1.36</td><td rowspan="1" colspan="1">1.33</td></tr><tr><td rowspan="1" colspan="1">Head width, maximum</td><td rowspan="1" colspan="1">0.94</td><td rowspan="1" colspan="1">0.99</td></tr><tr><td rowspan="1" colspan="1">Head width, minimum (frontal process)</td><td rowspan="1" colspan="1">0.81</td><td rowspan="1" colspan="1">0.79</td></tr><tr><td rowspan="1" colspan="1">Head height, maximum excluding postmentum</td><td rowspan="1" colspan="1">0.74</td><td rowspan="1" colspan="1">0.77</td></tr><tr><td rowspan="1" colspan="1">Pronotum, maximum length</td><td rowspan="1" colspan="1">0.68</td><td rowspan="1" colspan="1">0.72</td></tr><tr><td rowspan="1" colspan="1">Pronotum, maximum width</td><td rowspan="1" colspan="1">0.89</td><td rowspan="1" colspan="1">0.91</td></tr><tr><td rowspan="1" colspan="1">Left mandible length, tip to ventral condyle</td><td rowspan="1" colspan="1">0.44</td><td rowspan="1" colspan="1">0.42</td></tr></tbody></table></table-wrap></tp:treatment-sec><tp:treatment-sec sec-type="type locality" id="SECID0EFPAE"><title>Type locality.</title><p>French Guiana, Petit Saut, near Sinnamary River (<named-content xmlns:xlink="http://www.w3.org/1999/xlink" content-type="dwc:verbatimCoordinates" xlink:type="simple"><named-content content-type="geo-json" specific-use="{&#34;type&#34;:&#34;Point&#34;,&#34;coordinates&#34;:[-53.042900,5.068400]}" id="NCID0EOPAE" xlink:type="simple">5.0684, −53.0429</named-content></named-content>); 42 m a.s.l.; 11 Mar. 2016; D. Sillam-Dussès and J. Šobotník leg.</p></tp:treatment-sec><tp:treatment-sec sec-type="type material" id="SECID0ETPAE"><title>Type material.</title><p><bold><italic>Holotype</italic></bold>: soldier, <named-content xmlns:xlink="http://www.w3.org/1999/xlink" xlink:type="simple" content-type="institution" xlink:href="http://grbio.org/institution/university-florida">University of Florida Termite Collection</named-content> (<named-content xmlns:xlink="http://www.w3.org/1999/xlink" content-type="dwc:institutional_code" xlink:title="University of Florida Termite Collection" xlink:href="http://grbio.org/institution/university-florida" xlink:type="simple">UFTC</named-content>) no. FG1240 (in a separate vial with the remaining sample) (Fig. <xref ref-type="fig" rid="F1">1</xref>). <bold><italic>Paratypes</italic></bold>: from the type locality, same data; 1 soldier and 10 pseudergates; <named-content xmlns:xlink="http://www.w3.org/1999/xlink" content-type="dwc:institutional_code" xlink:title="University of Florida Termite Collection" xlink:href="http://grbio.org/institution/university-florida" xlink:type="simple">UFTC</named-content> no. FG1240.</p></tp:treatment-sec><tp:treatment-sec sec-type="etymology" id="SECID0EPQAE"><title>Etymology.</title><p>Named after Moby Dick from Herman Melville’s classic novel. The lateral view of the soldier frontal process and elongate head (Fig. <xref ref-type="fig" rid="F1">1B</xref>) resembles the head of a sperm whale. Both organisms have mandibles eclipsed by the head, and the whale eye and soldier’s antennal socket are comparatively positioned.</p></tp:treatment-sec><tp:treatment-sec sec-type="Ecological note" id="SECID0EZQAE"><title>Ecological note.</title><p>The small sample of <italic><tp:taxon-name><tp:taxon-name-part taxon-name-part-type="genus" reg="Cryptotermes">Cryptotermes</tp:taxon-name-part> <tp:taxon-name-part taxon-name-part-type="species" reg="mobydicki">mobydicki</tp:taxon-name-part></tp:taxon-name></italic> sp. nov. colony was found in a dead standing tree (about 20 cm in diameter at chest height), near to its top, about 8 m above ground. Although it was recognized as potentially valuable sample, it was not possible to extract more material due to the wood hardness. Without the proper extraction tool (sharp hatchet per <xref ref-type="bibr" rid="B19">Scheffrahn et al. 2018</xref>), this sample would not have been accessible. The type locality is classified as tropical rainforest (Köppen-Geiger) with an annual precipitation of 275–300 cm.</p></tp:treatment-sec><ref-list><ref id="B2"><mixed-citation xmlns:xlink="http://www.w3.org/1999/xlink" xlink:type="simple"><person-group><name name-style="western"><surname>Buček</surname><given-names>A</given-names></name><name name-style="western"><surname>Wang</surname><given-names>M</given-names></name><name name-style="western"><surname>Šobotník</surname><given-names>J</given-names></name><name name-style="western"><surname>Hellemans</surname><given-names>S</given-names></name><name name-style="western"><surname>Sillam-Dussès</surname><given-names>D</given-names></name><name name-style="western"><surname>Mizumoto</surname><given-names>N</given-names></name><name name-style="western"><surname>Stiblík</surname><given-names>P</given-names></name><name name-style="western"><surname>Clitheroe</surname><given-names>C</given-names></name><name name-style="western"><surname>Lu</surname><given-names>T</given-names></name><name name-style="western"><surname>González Plaza</surname><given-names>JJ</given-names></name><name name-style="western"><surname>Mohagan</surname><given-names>A</given-names></name><name name-style="western"><surname>Rafanomezantsoa</surname><given-names>J-J</given-names></name><name name-style="western"><surname>Fisher</surname><given-names>B</given-names></name><name name-style="western"><surname>Engel</surname><given-names>MS</given-names></name><name name-style="western"><surname>Roisin</surname><given-names>Y</given-names></name><name name-style="western"><surname>Evans</surname><given-names>TA</given-names></name><name name-style="western"><surname>Scheffrahn</surname><given-names>R</given-names></name><name name-style="western"><surname>Bourguignon</surname><given-names>T</given-names></name></person-group> (<year>2022</year>) Molecular phylogeny reveals the past transoceanic voyages of drywood termites (<tp:taxon-name><tp:taxon-name-part taxon-name-part-type="order">Isoptera</tp:taxon-name-part></tp:taxon-name>, <tp:taxon-name><tp:taxon-name-part taxon-name-part-type="family">Kalotermitidae</tp:taxon-name-part></tp:taxon-name>). Molecular Biology and Evolution 39(5): msac093. <ext-link xlink:href="10.1093/molbev/msac093" ext-link-type="doi" xlink:type="simple">https://doi.org/10.1093/molbev/msac093</ext-link></mixed-citation></ref><ref id="B1"><mixed-citation xmlns:xlink="http://www.w3.org/1999/xlink" xlink:type="simple"><person-group><name name-style="western"><surname>Bacchus</surname><given-names>S</given-names></name></person-group> (<year>1987</year>) <article-title>A taxonomic and biometric study of the genus <italic><tp:taxon-name><tp:taxon-name-part taxon-name-part-type="genus">Cryptotermes</tp:taxon-name-part></tp:taxon-name></italic> (<tp:taxon-name><tp:taxon-name-part taxon-name-part-type="order">Isoptera</tp:taxon-name-part></tp:taxon-name>: <tp:taxon-name><tp:taxon-name-part taxon-name-part-type="family">Kalotermitidae</tp:taxon-name-part></tp:taxon-name>).</article-title><source>Tropical Pest Bulletin</source><volume>7</volume>: <fpage>1</fpage>–<lpage>91</lpage>.</mixed-citation></ref><ref id="B19"><mixed-citation xmlns:xlink="http://www.w3.org/1999/xlink" xlink:type="simple"><person-group><name name-style="western"><surname>Scheffrahn</surname><given-names>RH</given-names></name><name name-style="western"><surname>Chase</surname><given-names>JA</given-names></name><name name-style="western"><surname>Mangold</surname><given-names>JR</given-names></name><name name-style="western"><surname>Hochmair</surname><given-names>HH</given-names></name></person-group> (<year>2018</year>) <article-title>Relative occurrence of the family <tp:taxon-name><tp:taxon-name-part taxon-name-part-type="family">Kalotermitidae</tp:taxon-name-part></tp:taxon-name> (<tp:taxon-name><tp:taxon-name-part taxon-name-part-type="order">Isoptera</tp:taxon-name-part></tp:taxon-name>) under different termite sampling methods.</article-title><source>Sociobiology</source><volume>65</volume>(<issue>1</issue>): <fpage>88</fpage>–<lpage>100</lpage>. <ext-link xlink:href="10.13102/sociobiology.v65i1.2097" ext-link-type="doi" xlink:type="simple">https://doi.org/10.13102/sociobiology.v65i1.2097</ext-link></mixed-citation></ref></ref-list></tp:taxon-treatment>
